# Supplementary material for: Experimental and computational modeling for signature and biomarker discovery of renal cell carcinoma progression
Source: Mol Cancer. 2021 Oct 20;20:136. doi: 10.1186/s12943-021-01416-5 (PMC8527701; doi:10.1186/s12943-021-01416-5)
Supplement: Supplementary file 11 — Additional file 11: Supplementary Table S1. [file 12943_2021_1416_MOESM11_ESM.xls]

## Sheet: suppl table 1 - supTab
Cell lines	direction	N	Genes
KPT	up	175	1700011I03Rik ,1700042O10Rik ,1810033B17Rik ,2010300C02Rik ,2310043J07Rik ,2310043M15Rik ,4930579D07Rik ,4933430H16Rik ,5730469M10Rik ,9430020K01Rik ,9530008L14Rik ,AW112010 ,Abcb1a ,Abcb1b ,Abcb4 ,Acta2 ,Actg2 ,Adam8 ,Arap3 ,Arhgap30 ,Arhgap33 ,Arhgef40 ,Atp13a4 ,Atp1a3 ,Avil ,Bcl2l15 ,Bglap-rs1 ,Bglap2 ,Bicc1 ,Bmp4 ,Bmp7 ,Boc ,Btg3 ,C4b ,Ccl6 ,Ccl8 ,Ccnd1 ,Ccr7 ,Cdh16 ,Chd7 ,Chrna1 ,Clec2g ,Cnn…
KPT	down	13	Abca1 ,Acacb ,Aqp5 ,Cxcl3 ,Cytip ,Dmrtc1c2 ,Gpd1 ,Gsta3 ,Nat8 ,P2rx3 ,Sepp1 ,Themis ,Unc93a
T-LM	up	232	0610007N19Rik ,0610040J01Rik ,1190002H23Rik ,1700019B21Rik ,2011-03-01 ,2310007B03Rik ,4930583H14Rik ,5730469M10Rik ,9430020K01Rik ,A630023A22Rik ,AF251705 ,Acpl2 ,Acsbg1 ,Acta1 ,Acta2 ,Actg2 ,Adam19 ,Ak4 ,Aldh1a1 ,Aldh5a1 ,Ano1 ,Arap3 ,Arhgap30 ,Arhgap33 ,Armcx2 ,Atp1a3 ,B3galt1 ,Bex1 ,Bex4 ,Bmper ,Btg3 ,C85492 ,Calcb ,Ccdc19 ,Ccdc65 ,Cck ,Ccl2 ,Ccl7 ,Ccnd2 ,Cdh1 ,Celf2 ,Cgref1 ,Chd7 ,Chrna1 ,Ck…
T-LM	down	22	Acacb ,Acpp ,Aqp5 ,B230114P17Rik ,Ccdc46 ,Ces2g ,Cyp3a41b ,Cytip ,Dmrtc1c2 ,Ear11 ,Gpd1 ,Gstm1 ,Il17rb ,Klhl30 ,Lipn ,Lrrc26 ,Plekhg4 ,Pltp ,Ppargc1a ,Rasgrp2 ,Sepp1 ,Unc93a
K-LM	up	175	1700042O10Rik ,1810033B17Rik ,2010300C02Rik ,2310043M15Rik ,3830417A13Rik ,9030619P08Rik ,9430020K01Rik ,9530008L14Rik ,AF067061 ,Abcb1a ,Abcb1b ,Abcb4 ,Abcg1 ,Abtb2 ,Acpl2 ,Adam22 ,Adamts2 ,Adamts4 ,Aebp1 ,Arl4d ,Arrdc4 ,Asb9 ,BB287469 ,Bcl3 ,C87977 ,Cblb ,Ccbe1 ,Ccdc19 ,Cck ,Ccl2 ,Ccnd1 ,Cd109 ,Cd177 ,Cd248 ,Cdhr5 ,Cdkn2a ,Cdkn2b ,Cfb ,Chrna1 ,Cldn1 ,Col4a1 ,Col5a3 ,Col6a1 ,Cox6a2 ,Creb3l3 ,Cri…
K-LM	down	20	4932425I24Rik ,Aqp5 ,Camsap3 ,Ces2g ,Cyp3a16 ,Cyp3a41b ,Cytip ,Echdc2 ,Fndc1 ,Gbx1 ,Gm6484 ,Gpd1 ,Iqsec3 ,Nat8 ,Ogn ,Plb1 ,Plekhg4 ,Ptgds ,Syce1l ,Unc93a
