# Supplementary material for: Experimental and computational modeling for signature and biomarker discovery of renal cell carcinoma progression
Source: Mol Cancer. 2021 Oct 20;20:136. doi: 10.1186/s12943-021-01416-5 (PMC8527701; doi:10.1186/s12943-021-01416-5)
Supplement: Supplementary file 12 — Additional file 12: Supplementary Table S2. [file 12943_2021_1416_MOESM12_ESM.xls]

## Sheet: suppl table 2 - finalSign_TCGAval
event	expe	gene	direction	HR	HR (95% CI)	HR-logRank	HR-logRank (95% CI)	p value - 2 arms	p value - 3 arms	adjusted p value - 3 arms
OS_STATUS	K	ADAM8	up	2.995	2.995 (2.037-4.404)	3.00134335718265	3.001 (2.109-4.272)	2.93017012695405e-09	6.99767013627185e-09	1.07064353084959e-06
OS_STATUS	K	ARHGAP33	up	2.14	2.14 (1.499-3.054)	2.09406344498245	2.094 (1.481-2.96)	1.81784989089697e-05	9.22722728328177e-07	0.000141176577434211
OS_STATUS	K	BTG3	up	2.08	2.08 (1.447-2.989)	2.06398367046935	2.064 (1.461-2.916)	5.82783864595874e-05	1.61645710170929e-05	0.00247317936561521
DFS_STATUS	K	BTG3	up	3.189	3.189 (1.978-5.142)	3.19141955516312	3.191 (2.089-4.876)	4.63854338317911e-07	1.99346124125364e-06	0.000304999569911806
OS_STATUS	K	COL6A1	up	2.553	2.553 (1.762-3.699)	2.50063930075155	2.501 (1.758-3.556)	3.52050841120982e-07	3.6350372360715e-07	5.5616069711894e-05
DFS_STATUS	K	COL6A1	up	2.843	2.843 (1.811-4.462)	2.77369954783557	2.774 (1.82-4.227)	2.90186573952314e-06	4.95177916244352e-06	0.000757622211853859
OS_STATUS	K	CYBA	up	2.583	2.583 (1.763-3.784)	2.57777884835584	2.578 (1.812-3.668)	4.42058416656893e-07	1.35449737059539e-06	0.000207238097701094
OS_STATUS	K	DNAJC12	up	3.178	3.178 (2.121-4.761)	3.13809812107818	3.138 (2.176-4.526)	3.87537329811346e-09	3.46001670402075e-08	5.29382555715176e-06
OS_STATUS	K	DYRK4	up	2.637	2.637 (1.816-3.829)	2.62493524650162	2.625 (1.859-3.706)	1.2269392789957e-07	2.34535421650593e-08	3.58839195125407e-06
DFS_STATUS	K	DYRK4	up	2.099	2.099 (1.39-3.17)	2.09380956187352	2.094 (1.398-3.135)	0.00029750805704191	3.89251025876395e-05	0.00595554069590884
OS_STATUS	K	FKBP10	up	3.092	3.092 (2.105-4.542)	3.00830900956857	3.008 (2.12-4.268)	2.39813534202543e-09	6.58770795553889e-10	1.00791931719745e-07
DFS_STATUS	K	FKBP10	up	5.442	5.442 (3.261-9.081)	5.28499495805003	5.285 (3.444-8.11)	4.12622852012106e-13	2.14593852296401e-12	3.28328594013493e-10
OS_STATUS	K	IL34	up	2.509	2.509 (1.698-3.708)	2.45229678385975	2.452 (1.706-3.526)	2.86718640282612e-06	1.20702372568899e-05	0.00184674630030415
OS_STATUS	K	MTMR7	up	2.248	2.248 (1.562-3.236)	2.24819962129574	2.248 (1.595-3.169)	5.93418979457411e-06	1.5398603933629e-07	2.35598640184523e-05
OS_STATUS	K	PADI3	up	2.395	2.395 (1.591-3.605)	2.4003970789956	2.4 (1.636-3.522)	1.42950287856772e-05	1.84206190339648e-05	0.00281835471219662
OS_STATUS	K	PLAU	up	2.22	2.22 (1.527-3.226)	2.15359460075395	2.154 (1.506-3.08)	3.19459822728379e-05	2.79532375045716e-05	0.00427684533819946
OS_STATUS	K	RCN3	up	3.033	3.033 (2.05-4.487)	2.97045772533742	2.97 (2.07-4.263)	4.485943833278e-09	1.70049972574313e-08	2.60176458038699e-06
OS_STATUS	K	TPRG1	up	2.752	2.752 (1.874-4.041)	2.71558777031056	2.716 (1.914-3.853)	9.28983922701613e-08	9.07819112067884e-09	1.38896324146386e-06
DFS_STATUS	K	TPRG1	up	2.104	2.104 (1.396-3.171)	2.08467550939583	2.085 (1.396-3.114)	0.000320306463218567	2.54971567851261e-06	0.000390106498812429
OS_STATUS	T	ARHGAP33	up	2.14	2.14 (1.499-3.054)	2.09406344498245	2.094 (1.481-2.96)	1.81784989089697e-05	9.22722728328177e-07	0.000205767168417183
OS_STATUS	T	BTG3	up	2.08	2.08 (1.447-2.989)	2.06398367046935	2.064 (1.461-2.916)	5.82783864595874e-05	1.61645710170929e-05	0.00360469933681171
DFS_STATUS	T	BTG3	up	3.189	3.189 (1.978-5.142)	3.19141955516312	3.191 (2.089-4.876)	4.63854338317911e-07	1.99346124125364e-06	0.000444541856799561
OS_STATUS	T	CKAP4	up	2.746	2.746 (1.89-3.99)	2.73056074934568	2.731 (1.93-3.863)	3.51416844879748e-08	1.60682904231989e-09	3.58322876437336e-07
DFS_STATUS	T	CKAP4	up	3.252	3.252 (2.053-5.151)	3.17243864796608	3.172 (2.074-4.853)	1.78751616124262e-07	1.27361350091266e-07	2.84015810703522e-05
OS_STATUS	T	CRABP2	up	2.728	2.728 (1.853-4.016)	2.73175634805732	2.732 (1.916-3.894)	8.28775234371923e-08	2.36818193701179e-07	5.28104571953628e-05
OS_STATUS	T	CYP3A4	down	2.54	2.54 (1.743-3.702)	2.498654196623	2.499 (1.748-3.572)	6.88097840799054e-07	3.36103211752639e-07	7.49510162208386e-05
OS_STATUS	T	DNAJC12	up	3.178	3.178 (2.121-4.761)	3.13809812107818	3.138 (2.176-4.526)	3.87537329811346e-09	3.46001670402075e-08	7.71583724996628e-06
OS_STATUS	T	DYRK4	up	2.637	2.637 (1.816-3.829)	2.62493524650162	2.625 (1.859-3.706)	1.2269392789957e-07	2.34535421650593e-08	5.23013990280822e-06
DFS_STATUS	T	DYRK4	up	2.099	2.099 (1.39-3.17)	2.09380956187352	2.094 (1.398-3.135)	0.00029750805704191	3.89251025876395e-05	0.0086802978770436
OS_STATUS	T	EREG	up	2.707	2.707 (1.82-4.025)	2.67115737295223	2.671 (1.85-3.857)	2.83513456283667e-07	2.56280107859463e-06	0.000571504640526603
OS_STATUS	T	GFPT2	up	2.633	2.633 (1.806-3.838)	2.59656353364635	2.597 (1.825-3.693)	2.11600704667476e-07	2.60123086350002e-07	5.80074482560505e-05
DFS_STATUS	T	GFPT2	up	3.058	3.058 (1.962-4.768)	3.02550182567033	3.026 (2.008-4.559)	2.38916687068875e-07	1.17764596667718e-07	2.6261505056901e-05
OS_STATUS	T	C4orf48	up	2.161	2.161 (1.493-3.128)	2.15433564323488	2.154 (1.521-3.051)	3.02334701947822e-05	7.79979376115238e-06	0.00173935400873698
OS_STATUS	T	HIST1H1E	up	2.895	2.895 (1.947-4.304)	2.89693541268167	2.897 (2.027-4.14)	3.48269606425564e-08	8.60452539005314e-08	1.91880916198185e-05
OS_STATUS	T	KCTD17	up	2.774	2.774 (1.891-4.071)	2.73497487232438	2.735 (1.917-3.901)	6.98814198101074e-08	3.12375978564396e-07	6.96598432198602e-05
DFS_STATUS	T	KCTD17	up	2.816	2.816 (1.806-4.393)	2.73767840025524	2.738 (1.8-4.165)	3.23179955250391e-06	9.31060446538875e-06	0.00207626479578169
OS_STATUS	T	KDELR3	up	3.097	3.097 (2.045-4.692)	3.09223984790069	3.092 (2.152-4.444)	1.84306242674278e-08	1.10356300369331e-07	2.46094549823608e-05
DFS_STATUS	T	KDELR3	up	3.875	3.875 (2.364-6.352)	3.84561029529767	3.846 (2.499-5.918)	7.96807260842181e-09	6.24454750018869e-08	1.39253409254208e-05
OS_STATUS	T	MMP14	up	2.174	2.174 (1.511-3.127)	2.1391444918212	2.139 (1.502-3.046)	2.21068038630345e-05	1.24110344412933e-05	0.0027676606804084
DFS_STATUS	T	MMP14	up	2.434	2.434 (1.588-3.729)	2.42797389661495	2.428 (1.599-3.688)	2.09290965948442e-05	1.23733190840026e-05	0.00275925015573258
DFS_STATUS	T	NCAM1	up	2.666	2.666 (1.699-4.182)	2.63905128712842	2.639 (1.734-4.017)	9.45844460499414e-06	2.2887423784442e-05	0.00510389550393056
OS_STATUS	T	NME4	up	2.947	2.947 (1.966-4.418)	2.93572915796798	2.936 (2.052-4.2)	4.30393442980334e-08	2.86306527207194e-07	6.38463555672043e-05
DFS_STATUS	T	NME4	up	5.765	5.765 (3.344-9.94)	5.74325056238655	5.743 (3.738-8.825)	8.33345858597455e-13	9.81636232446392e-12	2.18904879835545e-09
OS_STATUS	T	PIGZ	up	2.636	2.636 (1.787-3.89)	2.63858835550957	2.639 (1.828-3.808)	2.93345495016772e-07	3.14204643398123e-06	0.000700676354777815
OS_STATUS	T	PLAU	up	2.22	2.22 (1.527-3.226)	2.15359460075395	2.154 (1.506-3.08)	3.19459822728379e-05	2.79532375045716e-05	0.00623357196351947
DFS_STATUS	T	PLOD2	up	3.5	3.5 (2.172-5.64)	3.52519812264281	3.525 (2.309-5.382)	2.87798073514797e-08	6.62338942411496e-08	1.47701584157764e-05
OS_STATUS	T	RGS19	up	3.049	3.049 (2.009-4.627)	3.02423844029379	3.024 (2.094-4.367)	4.34417695215336e-08	2.20222518066379e-07	4.91096215288024e-05
OS_STATUS	T	SERPINA3	up	2.77	2.77 (1.888-4.064)	2.75828298890077	2.758 (1.947-3.908)	5.4652086069629e-08	3.90776479632026e-08	8.71431549579419e-06
DFS_STATUS	T	SERPINA3	up	2.322	2.322 (1.517-3.554)	2.30748172978508	2.307 (1.536-3.466)	6.17759219004267e-05	2.04912752294509e-05	0.00456955437616756
DFS_STATUS	T	TBX4	up	2.657	2.657 (1.679-4.204)	2.64336282244511	2.643 (1.74-4.017)	1.38389068739223e-05	2.56267157091509e-05	0.00571475760314064
DFS_STATUS	T	TMEM45A	up	2.631	2.631 (1.683-4.111)	2.54745077287979	2.547 (1.673-3.879)	1.77247235132078e-05	4.92791595092726e-06	0.00109892525705678
OS_STATUS	T	TPRG1	up	2.752	2.752 (1.874-4.041)	2.71558777031056	2.716 (1.914-3.853)	9.28983922701613e-08	9.07819112067884e-09	2.02443661991138e-06
DFS_STATUS	T	TPRG1	up	2.104	2.104 (1.396-3.171)	2.08467550939583	2.085 (1.396-3.114)	0.000320306463218567	2.54971567851261e-06	0.000568586596308311
OS_STATUS	L	BCL3	up	3.699	3.699 (2.409-5.68)	3.68915022442926	3.689 (2.579-5.277)	1.29318373450567e-10	5.27343842517731e-10	7.91015763776597e-08
DFS_STATUS	L	BCL3	up	3.44	3.44 (2.139-5.533)	3.35652793922912	3.357 (2.171-5.188)	9.77836453923289e-08	4.56174542946055e-07	6.84261814419082e-05
OS_STATUS	L	CFB	up	2.293	2.293 (1.56-3.372)	2.2974674317122	2.297 (1.604-3.292)	1.32043351951927e-05	4.59392900458065e-05	0.00689089350687097
DFS_STATUS	L	CFB	up	2.821	2.821 (1.795-4.434)	2.83915557733951	2.839 (1.869-4.312)	2.11998440795926e-06	6.74346025534193e-06	0.00101151903830129
OS_STATUS	L	COL6A1	up	2.553	2.553 (1.762-3.699)	2.50063930075155	2.501 (1.758-3.556)	3.52050841120982e-07	3.6350372360715e-07	5.45255585410726e-05
DFS_STATUS	L	COL6A1	up	2.843	2.843 (1.811-4.462)	2.77369954783557	2.774 (1.82-4.227)	2.90186573952314e-06	4.95177916244352e-06	0.000742766874366528
OS_STATUS	L	CYP3A4	down	2.54	2.54 (1.743-3.702)	2.498654196623	2.499 (1.748-3.572)	6.88097840799054e-07	3.36103211752639e-07	5.04154817628959e-05
DFS_STATUS	L	IQSEC3	down	3.458	3.458 (2.101-5.693)	3.40145536776386	3.401 (2.19-5.283)	2.85613558584527e-07	1.81504088916e-06	0.000272256133374
OS_STATUS	L	KCTD17	up	2.774	2.774 (1.891-4.071)	2.73497487232438	2.735 (1.917-3.901)	6.98814198101074e-08	3.12375978564396e-07	4.68563967846593e-05
DFS_STATUS	L	KCTD17	up	2.816	2.816 (1.806-4.393)	2.73767840025524	2.738 (1.8-4.165)	3.23179955250391e-06	9.31060446538875e-06	0.00139659066980831
DFS_STATUS	L	KRT19	up	2.875	2.875 (1.718-4.809)	2.81208634255284	2.812 (1.783-4.436)	3.44090400197432e-05	1.41678557511855e-05	0.00212517836267782
DFS_STATUS	L	LOXL2	up	3.085	3.085 (1.931-4.929)	3.0163943369365	3.016 (1.966-4.628)	8.85877295322271e-07	5.00552565155439e-06	0.000750828847733158
DFS_STATUS	L	LRG1	up	2.883	2.883 (1.813-4.585)	2.91805343786912	2.918 (1.919-4.437)	1.93392318138421e-06	8.98261124936235e-06	0.00134739168740435
OS_STATUS	L	PCBP3	up	2.312	2.312 (1.602-3.335)	2.30344477768361	2.303 (1.626-3.262)	3.36056662797025e-06	3.67058072656138e-06	0.000550587108984206
OS_STATUS	L	SAA1	up	3.917	3.917 (2.575-5.96)	3.87249951657423	3.872 (2.698-5.559)	6.55592118504283e-12	3.53680416530836e-11	5.30520624796254e-09
DFS_STATUS	L	SAA1	up	3.966	3.966 (2.424-6.488)	3.92194514138876	3.922 (2.508-6.132)	2.85095990981833e-09	4.34570397766879e-08	6.51855596650318e-06
OS_STATUS	L	SAA2	up	3.237	3.237 (2.13-4.92)	3.14783443796845	3.148 (2.175-4.555)	1.19548919634932e-08	6.564190650755e-08	9.8462859761325e-06
OS_STATUS	L	SERPINA3	up	2.77	2.77 (1.888-4.064)	2.75828298890077	2.758 (1.947-3.908)	5.4652086069629e-08	3.90776479632026e-08	5.8616471944804e-06
DFS_STATUS	L	SERPINA3	up	2.322	2.322 (1.517-3.554)	2.30748172978508	2.307 (1.536-3.466)	6.17759219004267e-05	2.04912752294509e-05	0.00307369128441764
OS_STATUS	L	SOCS3	up	2.433	2.433 (1.634-3.623)	2.41599775599488	2.416 (1.673-3.488)	7.08366980780627e-06	4.22733917707066e-05	0.00634100876560599
OS_STATUS	L	UCK2	up	2.711	2.711 (1.84-3.996)	2.66524878161514	2.665 (1.864-3.811)	2.14070705976404e-07	5.65977425713067e-07	8.489661385696e-05
DFS_STATUS	L	UCK2	up	2.955	2.955 (1.877-4.653)	2.93620751861665	2.936 (1.926-4.475)	9.4151824908185e-07	3.42394663335722e-06	0.000513591995003583
DFS_STATUS	L	WT1	up	2.612	2.612 (1.659-4.113)	2.64200617176374	2.642 (1.737-4.018)	1.21178718828348e-05	3.52123360238264e-05	0.00528185040357397
