# Supplementary material for: Experimental and computational modeling for signature and biomarker discovery of renal cell carcinoma progression
Source: Mol Cancer. 2021 Oct 20;20:136. doi: 10.1186/s12943-021-01416-5 (PMC8527701; doi:10.1186/s12943-021-01416-5)
Supplement: Supplementary file 13 — Additional file 13: Supplementary Table S3. [file 12943_2021_1416_MOESM13_ESM.xls]

## Sheet: Sheet1
GENE	PRIMER SEQUENCE
h CFB	Fwd 5'-CAAAGCAAGCCAGGACACAC-3'
	Rev 5'-GTGGTCACACCTCCAGACAA-3'
h SAA2	Fwd 5'-ACCCCAATCACTTCCGACC-3'
	Rev 5'-GCTTCTCTGGACATAGACCTCACTA-3'
h HPRT1	TaqMan Assay HS89999909_m1 (ThermoFisher Scientific)
m Cdh2	Fwd 5'-GAGCCTATGAAGGAACCACATGAA-3'
	Rev 5'-CCCAGTGACGCTGTATCTCA-3'
m Fn1	Fwd 5'-GATCCCCATGAAGCAACGTG-3'
	Rev 5'-CAGGTCTACGGCAGTTGTCA-3'
m Mmp2	Fwd 5'-GGAGACAAGTTCTGGAGATACAATG-3'
	Rev 5'-TTTGGTTCTCCAGCTTCAGGTA-3'
m Mmp3	Fwd 5'-AAAGACAGGCACTTTTGGCG-3'
	Rev 5'-CATGTTGGATGGAAGAGATGGC-3'
m Mmp8	Fwd 5'-AAACGTGGACTCAAGATTCCAAAA-3'
	Rev 5'-GGGGTTGTCTGAAGGTCCATAG-3'
m Mmp9	Fwd 5'-CGTGTCTGGAGATTCGACTTGA-3'
	Rev 5'-TGGAAACTCACACGCCAGAA-3'
m Mmp13	Fwd 5'-CAAGCAGTTCCAAAGGCTACAAC-3'
	Rev 5'-GGGTCTTCATCGCCTGGAC-3'
m Mmp14	Fwd 5'-GCCCTCTGTCCCAGATAAGC-3'
	Rev 5'-CCAGAACCATCGCTCCTTGA-3'
m Snai1	Fwd 5'-AGGACGCGTGTGTGGAGTT-3'
	Rev 5'-ACTTGGGGTACCAGGAGAGA-3'
m Snai2	Fwd 5'-GAACTGGACACACACACAGTTATTA-3'
	Rev 5'-TCCCGAGGTGAGGATCTCTG-3'
m Zeb1	Fwd 5'-ATAAGTCAGGAAGAGAGCAAAGACA-3'
	Rev 5'-CTTGCAGTTCGGGCATTCG-3'
m Zeb2	Fwd 5'-CTGTAGCCGGTCCAGAAGAAA-3'
	Rev 5'-CTCTTCGATGCTCACTGCGT-3'
